# Supplementary material for: Visual acuity improvement in children with albinism beyond the first decade of life
Source: PLoS One. 2024 Jan 17;19(1):e0296744. doi: 10.1371/journal.pone.0296744 (PMC10793880; doi:10.1371/journal.pone.0296744)
Supplement: S1 Table — (XLSX) [file pone.0296744.s001.xlsx]

## Sheet: Sheet1
Patient number	ש.לידה	Date first exam	Date last exam	nystagmus	Albinism Type	Eye muscle surgery	year sx	Srabismus			RE Refraction			LE Refraction					Best eye vision
									LE Hyper=1,Myopia=2	RE High ref error=1	RE HighCyl=1	LE Hyper=1,Myopia=2	LE High Ref error=1	LE High Cyl		V1 LogMar		V2LogMar		V3 LogMar		V4 LogMar
2	10.03.2010	14.06.2011	08.01.2019	1	4	1	2011	1	1	1	0	1	1	0		0.8		0.8
3	18.06.2007	21.06.2011	12.12.21	1	4	1	2014	2	1	0	0	1	0	0		0.8		0.8		0.8
4	24.09.2008	21.06.2011	11.05.2021	1	4	1	2013	1	1	0	1	1	0	1		0.8		0.8
5	23.06.2006	25.06.2009	19.09.2021	1	1	0		0	1	1	1	1	1	1		0.9		0.8		0.7
6	12.11.2007	14.06.2011	29.03.2022	1	1	1	2015	0	1	1	1	1	1	1		0.7		0.6		0.7
7	21.01.2010	11.07.2011	10.08.2021	1	1	1	2011	1	2	1	1	2	1	1		1.2		1.1
8	30.01.2009	01.02.2011	27.07.2021	1	1	0		2	1	0	1	1	0	1		1		0.9
9	05.12.2010	30.05.2011	27.07.2021	1	1	1	2012	1	2	1	1	2	1	1		2		1.3
0	31.03.2010	01.04.2014	01.08.2021	1	2	0		1	1	1	1	1	1	1		0.6		0.4
10	01.02.2009	13.03.2012	27.01.2019	1	1	0		0	1	1	1	1	1	1		0.6		0.6
11	02.10.2007	13.07.2009	13.02.2022	1	1	1	2016	1	1	1	1	1	1	0		1		0.9
12	08.04.2010	08.02.2011	13.02.2022	1	1	1	2011	1	2	1	1	2	1	1		1.2		1.1
13	06.11.2006	26.06.2011	02.01.2022	1	2	0		0	1	1	1	1	1	1		0.9		0.8		0.6
14	01.01.2007	09.06.2010	28.07.2019	1	2	0		1	1	1	1	1	1	1		0.5		0.3
15	06.07.2005	27.02.2011	26.12.2021	1	2	0		1	1	1	0	1	1	0		0.7		0.6		0.6		0.6
16	31.05.2010	06.01.2013	24.10.2021	1	2	0		2	2	0	0	2	0	0		0.3		0.3
17	13.11.2010	27.09.2011	07.03.2022	1	2	1	2012	2	1	0	1	1	0	1		0.6		0.4
18	09.02.2012	14.05.2012	28.03.2022	1	2	0		2	1	1	1	1	1	1		0.7		0.6
19	08.09.2010	25.01.2011	18.10.2021	1	2	0		0	2	0	1	2	0	1		0.6		0.4
20	20.02.2010	17.07.2013	11.04.2021	1	2	0		1	1	1	1	1	1	1		0.6		0.6
21	03.06.2004	13.05.2009	29.11.2021	1	1	1	2009	1	1	1	1	1	1	1		0.9		0.9		0.9		0.9
22	17.05.2005	07.02.2013	21.03.2021	1	1	1	2010	1	2	0	1	2	1	1		0.8		0.9
23	02.09.2010	30.05.2011	25.04.2021	0	2	1	2013	2	1	1	1	1	1	1		0.8		0.8
24	02.12.2001	02.08.2010	14.02.2021	1	2	1	2010	1	2	1	1	2	1	1		0.7		0.8		0.8		0.7
25	25.06.2005	13.07.2009	15.11.2021	1	2	1	2009	2	2	0	0	2	0	0		0.6		0.6		0.8
26	11.01.2008	29.11.2011	11.05.2021	1	2	0		0	1	0	0	1	0	0		0.6		0.6
27	28.01.2006	11.06.2008	06.03.2022	1	1	1	2008	1	1	1	0	1	1	0		0.6		0.5		0.4		0.35
28	14.04.2003	2011-07-03	05.01.2020	1	2	0		0	1	0	1	1	0	1		1		1		0.8		0.7
30	20.11.2005	14.11.2013	26.10.2017	1	2	0		0	1	1	1					0.5		0.6
31	12.06.2010	26.04.2011	14.09.2021	1	1	1	2011	0	1	1	1	1	1	1		0.8		1							No explanation
32	01.01.2005	27.02.2011	06.10.2021	1	1	0		0	1	1	1	1	1	1		0.9		0.8		0.8		0.8
33	12.07.2009	05.07.2011	21.07.2020	1	2	1	2015	2	1	1	1	1	1	1		0.6		0.3
34	14.12.2007	12.07.2009	14.11.2021	1	2	1	2014	1	1	1	1	1	1	1		0.5		0.3		0.3
35	16.03.2004	12.12.2011	17.06.2021	0	2	1	2013	2	1	1	1	1	1	0		0.5		0.3		0.3
36	13.10.2010	12.12.2011	17.06.21	0	2	0		2	1	1	1	1	1	1		0.3		0.2
37	02.11.1998	28.11.2013	27.04.2017	1	2	0			1	1	1	1	1	1				0.5		0.3
38	09.12.2004	13.06.2011	05.04.2021	1	2	0		0	1	0	0	1	0	0		0.6		0.5		0.5
39	19.09.2011	13.02.2013	30.05.21	1	2	1	2017	1	1	1	0	1	1	0		0.5		0.4
41	2004-03-20	22.02.2011	12.04.2016	1	1	1	2007	1	1	1	1	1	1	1		0.9		0.8
42	23.06.2006	29.06.2011	12.01.2021	1	2	0	2007 (1)	0	2	1	1	2	1	1		0.6		0.4		0.4
43	23.05.2004	18.04.2010	02.07.2019	1	2	0		0	1	1	0	1	1	0		0.3		0.3		0.1
44	15.09.2003	30.07.2013	07.01.2020	1	2	1	2010	1	1	0	1	1	0	1				0.5		0.4		0.4
45	05.09.2011	08.12.2011	08.02.2022	1	2	1	2015	2	1	1	1	1	1	1		0.6		0.55
47	06.06.2005	03.08.2009	09.05.2021	1	1	1	2009	2	1	1	1	1	1	1		0.9		0.8		0.8
48	30.08.2003	24.06.2009	03.01.2021	1	1	1	2009	2	1	1	1	1	1	1		0.8		0.9		0.7		0.8
49	28.11.1998	19.09.2011	03.01.2021	1	1	0		0	1	1	1	1	1	1						0.7		0.6
50	19.04.2010	17.05.2011	25.05.2021	1	2	0		2	1	0	1	1	0	1		0.7		0.7
52	12.05.2008	11.09.2008	24.10.2021	1	3	1	2010	1	2	1	1	2	1	1		0.7		0.7
53	06.11.2007	07.05.2013	21.05.2019	1	3	0		0	1	1	1	1	1	1		1		0.8
54	05.04.2005	04.12.2011	25.05.2021	1	3	0		1	1	0	1	1	0	1		0.4		0.3		0.3
55	10.09.2012	15.07.2014	21.02.2022	1	3	0		1	1	1	1	1	1	1		0.8		0.7
56	29.08.2012	07.11.2012	10.11.2021	1	3	0		0	2	1	0	2	1	0		0.8		0.7
58	26.06.1997	15.11.2011	17.01.2016	1	3	0		1	1	1	1	1	1	1						0.8		0.8
59	17.11.2007	30.09.2014	05.11.2019	1	3	0		0	1	1	0	1	1	0		0.9		1.1							malingering
60	26.08.2011	30.10.2011	20.07.2021	1	3	1	2014	1	1	1	1	1	1	1		0.8		0.7
61	24.10.2009	10.05.2016	29.10.2019	1	3	0		2	1	1	1	1	1	1		0.5		0.5
62	15.12.2011	05.02.2012	08.08.2021	1	3	0		0	1	1	1	1	1	1		0.7		0.5
63	26.02.2006	01.02.2011	17.06.2019	1	3	1	2016	2	1	0	1	1	0	1		0.8		0.7		0.6
64	18.04.2011	12.06.2011	23.01.2022	1	3	1	2021	0	1	0	1	1	0	1		0.8		0.8
65	29.03.2010	11.09.2012	09.11.2021	1	3	1	2014	1	1	1	1	1	1	1		0.8		0.5
66	03.08.2003	01.06.2009	09.11.2021	1	3	1	2009	1	1	1	1	1	1	1		0.7		0.7		0.6		0.6
67	02.07.2006	11.07.2013	20.04.2021	1	3	1	2013	2	2	0	1	2	0	1		0.8		0.5		0.5
68	04.01.2012	15.05.2012	05.07.2021	1	3	1	2015	2	1	0	0	1	0	0		0.5		0.3
69	24.02.2009	31.10.2013	22.12.2021	1	3	0		2	1	1	1	1	1	1		0.6		0.5
70	13.10.2002	31.10.2013	05.11.2018	1	3	0		2	2	1	1	1	2	1				0.7		0.6		0.5
71	14.01.2008	26.07.2011	06.06.2021	1	3	0		0	1	1	1	1	1	1		0.8		0.8
72	12.06.2004	20.12.2011	07.02.2022	1	3	0		0	2	1	1	2	1	1		0.5		0.6		0.4		0.4
73	29.05.2007	05.07.2011	25.01.2022	1	3	0		2	1	1	1	1	1	1		0.7		0.6		0.6		0.55
74	03.04.1997	28.11.2010	01.11.2016	0	3	0		2	2	1	0	2	1	0						0.1		0.1
76	27.01.2003	26.07.2010	07.01.2020	1	3	1	2010	2	1	1	1	1	1	1		1		0.8		0.8		0.7
77	14.10.2006	21.11.2011	29.10.2018	0	3	1	2014	2	1	0	0	1	0	0		0.3		0.3
78	09.01.2003	21.11.2011	29.10.2018	1	3	1	2016	2	2	1	1	2	0	1		0.8		0.8		0.8		0.8
79	06.07.2009	31.05.2011	01.08.2021	1	5	0		0	1	0	1	1	0	1		0.8		0.6
80	12.11.2003	13.05.2011	08.11.2021	1	2	1	2009	1	1	0	1	1	0	1		0.7		0.7		0.6		0.6
81	14.10.2004	22.11.2011	06.07.2021	1	3	1	2008	0	1	0	0	1	0	1		0.5		0.4		0.3		0.3
					OCA1A:1
					OCA1B:2
					OCA2:3
					HPS:4
					OCA4:5
